# Supplementary material for: Down-Regulation of SlGRAS10 in Tomato Confers Abiotic Stress Tolerance
Source: Genes (Basel). 2021 Apr 22;12(5):623. doi: 10.3390/genes12050623 (PMC8143468; doi:10.3390/genes12050623)
Supplement: Supplementary file 1 [file genes-12-00623-s001.zip]

Archive with 1 entries (1 files):
- genes-1124831-supplementary.xlsx
