# Supplementary material for: Down-Regulation of SlGRAS10 in Tomato Confers Abiotic Stress Tolerance
Source: Genes (Basel). 2021 Apr 22;12(5):623. doi: 10.3390/genes12050623 (PMC8143468; doi:10.3390/genes12050623)
Supplement: Supplementary file 1 [file genes-12-00623-s001.zip › genes-1124831-supplementary.xlsx]

## Sheet: Sheet1
Table S1. List of primer used in cloning and qRT-PCR.
Genename	Forward Primer (5’-3’)	Reverse Primer (5’-3’)
SlGRAS10	GCTCTAGATCGGGTATTTTGCCTGACCC	GACGTCGACTGAAATTGAAGCAGCAGCGG	ForRNAi sense		cloning
	CGAGCTCTCGGGTATTTTGCCTGACCC	CGGGTACCTGAAATTGAAGCAGCAGCGG	ForRNAi Anti-sense
qSlUBI	GCCGACTACAACATCCAGAAGG	TGCAACACAGCGAGCTTAACC
qSlGRAS10	ACAGGGGATCGTAAACGGTG	ATTCATTGCCTCCCTGCCAA
qSlPAL	ATTGGGAAATGGCTGCTGATT	TCAACATTTGCAATGGATGCA
qSlF3H	CACACCGATCCAGGAACCAT	GCCCACCAACTTGGTCTTGTA
qSlFLS	GAGCATGAATTGGGCCAAT	TGGTGGGTTGGCTCATTAA
qSlCHS	TGGTCACCGTGGAGGAGTATC	GATCGTAGCTGGACCCTCTGC
qSlCHI	GTTTTTCACAAACCAACAGTTCTGAT	GAAGCAGTGCTCGATTCCATAAT
qSlGLK1	GAATTTTCCGTAAGCAGTGGTG	CTTCTCCTTGATTTAGGCTCGT
qSlGLK2	ACAATCGGAGGCGGAGGA	CAAGGAGTGCCTGGTACAAGAG
qSlAPX	CTGATGTTCCCTTTCACCCTG	ATTTCAATAGAAGTTCCCAGTAGCA
qSlCAT2	TTCTGCCCTTCTATTGTGGTTC	GTGATGAGCACACTTTGGAGC
qSlGME2	CCATCACATTCCAGGACCAGA	CGTAATCCTCAACCCATCCTTC
qSlGST	GCAAGCCCATTTGTGAGTCT	TGCTGACCCCTTATCATCG
qSlLOX	TCATTTTCCCCTGGCAAGTA	TGGTGCATTTGGATCTTCCT
qSlP5CS	TGCTGTAGGTGTTGGTCGTCA	TGCCATCAAGCTCAGTTTGTG
qSlPOD	CTTGCCCTAATGCTCTCACC	GCATCACAACCCTGAACAAA
qSlSOD	TGAATTGGGGTTGAACCATT	GCAGGCACTGTAATCTGCAA
qSlSAG12	ATGTCCTCCTCAAAGCCAAA	TTTCAGTTGGTGTAGCCCTT
qSlSAG13	CTTACTTAGGTTTTAAAGTCCA	ATGGTAAATTGGGACCTTACG
qSlSAG15	TTTGCCACAAAATTCATGTT	ACTGTAGGTAACGTTTACAATT
